# Supplementary material for: Glycol-Chitosan-Based Technetium-99m-Loaded Multifunctional Nanomicelles: Synthesis, Evaluation, and In Vivo Biodistribution
Source: Nanomaterials (Basel). 2022 Jun 27;12(13):2198. doi: 10.3390/nano12132198 (PMC9268087; doi:10.3390/nano12132198)
Supplement: Supplementary file 1 [file nanomaterials-12-02198-s001.zip]

Archive with 1 entries (1 files):
- nanomaterials-1736811-supplementary.pdf
